# Supplementary material for: Taxonomy of the genus Epsilon from China, with a new species and an updated key to the Oriental species (Hymenoptera, Vespidae, Eumeninae)
Source: Zookeys. 2020 Feb 10;910:131–42. doi: 10.3897/zookeys.910.35846 (PMC7026196; doi:10.3897/zookeys.910.35846)
Supplement: XML Treatment for Epsilon [file zookeys.910.35846-treatment1.xml]

<!DOCTYPE tp:taxon-treatment
  PUBLIC "-//TaxonX//DTD Taxonomic Treatment Publishing DTD v0 20100105//EN" "tax-treatment-NSO.dtd">
<tp:taxon-treatment xmlns:tp="http://www.plazi.org/taxpub"><tp:treatment-meta><kwd-group><label>Taxon classification</label><kwd><named-content xmlns:xlink="http://www.w3.org/1999/xlink" content-type="kingdom">Animalia</named-content></kwd><kwd><named-content xmlns:xlink="http://www.w3.org/1999/xlink" content-type="order">Hymenoptera</named-content></kwd><kwd><named-content xmlns:xlink="http://www.w3.org/1999/xlink" content-type="family">Vespidae</named-content></kwd></kwd-group><mixed-citation publication-type="journal"><person-group><name><surname>Zhang</surname><given-names>Xue</given-names></name><name><surname>Chen</surname><given-names>Bin</given-names></name><name><surname>Li</surname><given-names>Ting-Jing</given-names></name></person-group><article-title>Taxonomy of the genus <italic><tp:taxon-name><tp:taxon-name-part taxon-name-part-type="genus" reg="Epsilon">Epsilon</tp:taxon-name-part></tp:taxon-name></italic> from China, with a new species and an updated key to the Oriental species (<tp:taxon-name><tp:taxon-name-part taxon-name-part-type="order">Hymenoptera</tp:taxon-name-part></tp:taxon-name>, <tp:taxon-name><tp:taxon-name-part taxon-name-part-type="family">Vespidae</tp:taxon-name-part></tp:taxon-name>, <tp:taxon-name><tp:taxon-name-part taxon-name-part-type="subfamily">Eumeninae</tp:taxon-name-part></tp:taxon-name>)</article-title><source>Zookeys</source><day>10</day><month>2</month><year>2020</year><volume>910</volume><fpage>131</fpage><lpage>142</lpage><pub-id pub-id-type="doi">10.3897/zookeys.910.35846</pub-id></mixed-citation></tp:treatment-meta><tp:nomenclature><label>Genus</label><tp:taxon-name><object-id xmlns:xlink="http://www.w3.org/1999/xlink" content-type="arpha" xlink:type="simple">7E05E7D3-8A6D-5A78-9D1A-062A36984364</object-id>
            <tp:taxon-name-part taxon-name-part-type="genus" reg="Epsilon">Epsilon</tp:taxon-name-part>
          </tp:taxon-name><tp:taxon-authority>de Saussure, 1855</tp:taxon-authority><tp:nomenclature-citation-list><tp:nomenclature-citation><tp:taxon-name>
                <tp:taxon-name-part taxon-name-part-type="genus" reg="Epsilon">Epsilon</tp:taxon-name-part>
              </tp:taxon-name><comment>de Saussure 1855: 229, 252; <xref ref-type="bibr" rid="B3">Giordani Soika 1994</xref>: 270–285; Girish <xref ref-type="bibr" rid="B8">Kumar et al. 2014</xref>: 5380–5385.</comment></tp:nomenclature-citation></tp:nomenclature-citation-list></tp:nomenclature><tp:treatment-sec sec-type="type species" id="SECID0EMHAC"><title>Type species.</title><p><italic><tp:taxon-name><tp:taxon-name-part taxon-name-part-type="genus" reg="Odynerus">Odynerus</tp:taxon-name-part> <tp:taxon-name-part taxon-name-part-type="species" reg="dyscherus">dyscherus</tp:taxon-name-part></tp:taxon-name></italic> de Saussure, 1853, by subsequent designation of van der Vecht, 1967: 31.</p></tp:treatment-sec><tp:treatment-sec sec-type="diagnosis" id="SECID0E4HAC"><title>Diagnosis.</title><p>Clypeus much wider than long, with sparse or dense punctures (Figs <xref ref-type="fig" rid="F1">2</xref>, <xref ref-type="fig" rid="F2">13</xref>); cephalic fovea of female with two contiguous, deep pits (Figs <xref ref-type="fig" rid="F1">3</xref>, <xref ref-type="fig" rid="F2">12</xref>); tegula with broad lobe posteriorly, almost equal to parategula (Figs <xref ref-type="fig" rid="F1">9</xref>, <xref ref-type="fig" rid="F2">17</xref>); metanotum (Figs <xref ref-type="fig" rid="F1">7</xref>, <xref ref-type="fig" rid="F2">21</xref>) narrow and very protruding, with a vertical posterior face, flat or gently convex, and a horizontal dorsal face; propodeum (Figs <xref ref-type="fig" rid="F1">7</xref>, <xref ref-type="fig" rid="F2">21</xref>) short, without superior carina and with weak lateral carina; second submarginal cell with second recurrent vein nearly or completely interstitial with third submarginal cell (Figs <xref ref-type="fig" rid="F1">5</xref>, <xref ref-type="fig" rid="F2">14</xref>); tergum I without transverse carina basally, very short, ca. 2× as wide as long, and slightly narrower than tergum II (Fig. <xref ref-type="fig" rid="F2">20</xref>); tergum II (Figs <xref ref-type="fig" rid="F1">6</xref>, <xref ref-type="fig" rid="F2">20</xref>) usually with apical lamella (<xref ref-type="bibr" rid="B3">Giordani Soika 1994</xref>; Girish <xref ref-type="bibr" rid="B8">Kumar et al. 2014</xref>).</p></tp:treatment-sec><tp:treatment-sec sec-type="distribution" id="SECID0EHKAC"><title>Distribution.</title><p>Oriental and Australian regions.</p></tp:treatment-sec><tp:treatment-sec><!--Section generated to contain objects referenced in tp:taxon-treatment.--><fig id="F1" position="float" orientation="portrait"><object-id xmlns:xlink="http://www.w3.org/1999/xlink" content-type="doi" xlink:type="simple">10.3897/zookeys.910.35846.figures1-9</object-id><object-id xmlns:xlink="http://www.w3.org/1999/xlink" content-type="arpha" xlink:type="simple">4EBFF930-5474-5C77-92C3-1ABF4A3FCB46</object-id><label>Figures 1–9.</label><caption><p>Female of <italic><tp:taxon-name><tp:taxon-name-part taxon-name-part-type="genus" reg="Epsilon">Epsilon</tp:taxon-name-part> <tp:taxon-name-part taxon-name-part-type="species" reg="similimanasicum">similimanasicum</tp:taxon-name-part></tp:taxon-name></italic> sp. nov. <bold>1</bold> Habitus (dorsal view) <bold>2</bold> clypeus <bold>3</bold> head (dorsal view) <bold>4</bold> anterior face of pronotum <bold>5</bold> wings <bold>6</bold> metasoma (dorsal view) <bold>7</bold> metanotum and propodeum <bold>8</bold> metasoma (ventral view) <bold>9</bold> tegula.</p></caption><graphic xmlns:xlink="http://www.w3.org/1999/xlink" xlink:href="zookeys-910-131-g001.jpg" position="float" orientation="portrait" xlink:type="simple" id="oo_378229.jpg"><uri content-type="original_file" xlink:type="simple">https://binary.pensoft.net/fig/378229</uri></graphic></fig><fig id="F2" position="float" orientation="portrait"><object-id xmlns:xlink="http://www.w3.org/1999/xlink" content-type="doi" xlink:type="simple">10.3897/zookeys.910.35846.figures10-21</object-id><object-id xmlns:xlink="http://www.w3.org/1999/xlink" content-type="arpha" xlink:type="simple">DCB68DCC-03B3-5AF6-B0B5-F7128F244F93</object-id><label>Figures 10–21.</label><caption><p><italic><tp:taxon-name><tp:taxon-name-part taxon-name-part-type="genus" reg="Epsilon">Epsilon</tp:taxon-name-part> <tp:taxon-name-part taxon-name-part-type="species" reg="fujianense">fujianense</tp:taxon-name-part></tp:taxon-name></italic> Lee, 1981 <bold>10, 12–14, 17, 21</bold> female <bold>11, 15, 16, 18–20</bold> male <bold>10</bold> habitus (dorsal view) <bold>11</bold> habitus (dorsal view) <bold>12</bold> head (dorsal view) <bold>13</bold> clypeus <bold>14</bold> wings <bold>15</bold> clypeus <bold>16</bold> anterior face of pronotum <bold>17</bold> tegula <bold>18</bold> antennal flagellomeres II–XI <bold>19</bold> metasoma (ventral view) <bold>20</bold> metasoma (dorsal view) <bold>21</bold> metanotum and propodeum.</p></caption><graphic xmlns:xlink="http://www.w3.org/1999/xlink" xlink:href="zookeys-910-131-g002.jpg" position="float" orientation="portrait" xlink:type="simple" id="oo_378230.jpg"><uri content-type="original_file" xlink:type="simple">https://binary.pensoft.net/fig/378230</uri></graphic></fig></tp:treatment-sec><ref-list><ref id="B3"><mixed-citation xmlns:xlink="http://www.w3.org/1999/xlink" xlink:type="simple"><person-group><name name-style="western"><surname>Giordani Soika</surname><given-names>A</given-names></name></person-group> (<year>1994</year>) <article-title>Ricerche sistematiche su alcuni generi di eumenidi della regione orientale e della Papuasia (<tp:taxon-name><tp:taxon-name-part taxon-name-part-type="order">Hymenoptera</tp:taxon-name-part></tp:taxon-name>: <tp:taxon-name><tp:taxon-name-part taxon-name-part-type="superfamily">Vespoidea</tp:taxon-name-part></tp:taxon-name>).</article-title><source>Annali del Museo Civico di Storia Naturale “Giacomo Doria”</source><volume>90</volume>: <fpage>1</fpage>–<lpage>348</lpage>.</mixed-citation></ref><ref id="B8"><mixed-citation xmlns:xlink="http://www.w3.org/1999/xlink" xlink:type="simple"><person-group><name name-style="western"><surname>Kumar</surname><given-names>PG</given-names></name><name name-style="western"><surname>Carpenter</surname><given-names>JM</given-names></name><name name-style="western"><surname>Kishore</surname><given-names>L</given-names></name></person-group> (<year>2014</year>) <article-title>A review of the genus <italic><tp:taxon-name><tp:taxon-name-part taxon-name-part-type="genus">Epsilon</tp:taxon-name-part></tp:taxon-name></italic> De Saussure (<tp:taxon-name><tp:taxon-name-part taxon-name-part-type="order">Hymenoptera</tp:taxon-name-part></tp:taxon-name>: <tp:taxon-name><tp:taxon-name-part taxon-name-part-type="family">Vespidae</tp:taxon-name-part></tp:taxon-name>: <tp:taxon-name><tp:taxon-name-part taxon-name-part-type="subfamily">Eumeninae</tp:taxon-name-part></tp:taxon-name>) from India.</article-title><source>Journal of Threatened Taxa</source><volume>6</volume>(<issue>1</issue>): <fpage>5380</fpage>–<lpage>5385</lpage>. <ext-link xlink:type="simple" ext-link-type="doi" xlink:href="10.11609/JoTT.o3626.5380-5">https://doi.org/10.11609/JoTT.o3626.5380-5</ext-link></mixed-citation></ref></ref-list></tp:taxon-treatment>
