# Supplementary material for: Taxonomy of the genus Epsilon from China, with a new species and an updated key to the Oriental species (Hymenoptera, Vespidae, Eumeninae)
Source: Zookeys. 2020 Feb 10;910:131–42. doi: 10.3897/zookeys.910.35846 (PMC7026196; doi:10.3897/zookeys.910.35846)
Supplement: XML Treatment for Epsilon similimanasicum [file zookeys.910.35846-treatment2.xml]

<!DOCTYPE tp:taxon-treatment
  PUBLIC "-//TaxonX//DTD Taxonomic Treatment Publishing DTD v0 20100105//EN" "tax-treatment-NSO.dtd">
<tp:taxon-treatment xmlns:tp="http://www.plazi.org/taxpub"><tp:treatment-meta><kwd-group><label>Taxon classification</label><kwd><named-content xmlns:xlink="http://www.w3.org/1999/xlink" content-type="kingdom">Animalia</named-content></kwd><kwd><named-content xmlns:xlink="http://www.w3.org/1999/xlink" content-type="order">Hymenoptera</named-content></kwd><kwd><named-content xmlns:xlink="http://www.w3.org/1999/xlink" content-type="family">Vespidae</named-content></kwd></kwd-group><mixed-citation publication-type="journal"><person-group><name><surname>Zhang</surname><given-names>Xue</given-names></name><name><surname>Chen</surname><given-names>Bin</given-names></name><name><surname>Li</surname><given-names>Ting-Jing</given-names></name></person-group><article-title>Taxonomy of the genus <italic><tp:taxon-name><tp:taxon-name-part taxon-name-part-type="genus" reg="Epsilon">Epsilon</tp:taxon-name-part></tp:taxon-name></italic> from China, with a new species and an updated key to the Oriental species (<tp:taxon-name><tp:taxon-name-part taxon-name-part-type="order">Hymenoptera</tp:taxon-name-part></tp:taxon-name>, <tp:taxon-name><tp:taxon-name-part taxon-name-part-type="family">Vespidae</tp:taxon-name-part></tp:taxon-name>, <tp:taxon-name><tp:taxon-name-part taxon-name-part-type="subfamily">Eumeninae</tp:taxon-name-part></tp:taxon-name>)</article-title><source>Zookeys</source><day>10</day><month>2</month><year>2020</year><volume>910</volume><fpage>131</fpage><lpage>142</lpage><pub-id pub-id-type="doi">10.3897/zookeys.910.35846</pub-id></mixed-citation></tp:treatment-meta><tp:nomenclature><tp:taxon-name><object-id xmlns:xlink="http://www.w3.org/1999/xlink" content-type="arpha" xlink:type="simple">55BC144F-AC37-526A-BEA0-3C60E649C768</object-id>
            <tp:taxon-name-part taxon-name-part-type="genus" reg="Epsilon">Epsilon</tp:taxon-name-part>
            <tp:taxon-name-part taxon-name-part-type="species" reg="similimanasicum">similimanasicum</tp:taxon-name-part>
            <object-id xmlns:xlink="http://www.w3.org/1999/xlink" content-type="zoobank" xlink:type="simple">http://zoobank.org/1DFFC638-2E66-492C-A6B1-68B0D0FB96EB</object-id>
          </tp:taxon-name><tp:taxon-status xmlns:xlink="http://www.w3.org/1999/xlink" xlink:type="simple">sp. nov.</tp:taxon-status><xref ref-type="fig" rid="F1">Figures 1–9</xref></tp:nomenclature><tp:treatment-sec sec-type="material" id="SECID0EYLAC"><title>Material examined.</title><p>Holotype, ♀, China, Zhejiang Prov., Lin An City, Qingliang Mountain, Tianchi, <named-content xmlns:xlink="http://www.w3.org/1999/xlink" content-type="dwc:verbatimCoordinates" xlink:type="simple"><named-content content-type="geo-json" specific-use="{&#34;type&#34;:&#34;Point&#34;,&#34;coordinates&#34;:[118.940556,30.112222]}" id="NCID0EBMAC" xlink:type="simple">30°06'44"N, 118°56'26"E</named-content></named-content>, 571 m, 3.VI.2012, Rui Zhang leg. (<abbrev xmlns:xlink="http://www.w3.org/1999/xlink" content-type="institution" xlink:title="Yunnan Agricultural University, Kunming, China" id="ABBRID0EGMAC" xlink:type="simple">YNAU</abbrev>).</p></tp:treatment-sec><tp:treatment-sec sec-type="description" id="SECID0ELMAC"><title>Description.</title><p><bold>Female</bold> (Fig. <xref ref-type="fig" rid="F1">1</xref>): body length 7.5 mm. Black, with the following parts yellow: two lateral spots at the base of clypeus (Fig. <xref ref-type="fig" rid="F1">2</xref>), a small spot at the lower margin of ocular sinus, an elongated band on temple, an anterior interrupted transverse band on pronotum (Fig. <xref ref-type="fig" rid="F1">4</xref>), two spots on both anterior and posterior lobes of tegula, parategula, and horizontal dorsal face of metanotum (Fig. <xref ref-type="fig" rid="F1">7</xref>), a small apical spot on fore femur, small spots at outer sides of all tibiae, all tarsi ventrally, and apical bands of both terga I and II (Fig. <xref ref-type="fig" rid="F1">6</xref>). Body with white setae.</p><p><bold><italic>Head.</italic></bold> In frontal view, head 1.2× as wide as long; clypeus 1.4× as wide as long in front view, slightly emarginated at the middle of apex, with minute and sparse punctures, interspaces between punctures longer than diameters (Fig. <xref ref-type="fig" rid="F1">2</xref>); interantennal space convex, with a hump-like transverse carina connecting longitudinal carina at its middle (Fig. <xref ref-type="fig" rid="F1">2</xref>); frons coarsely punctate and reticulate; ocelli normal, diameter more than the distance between anterior and posterior ocelli, distance between posterior ocelli 1.6× as long as that between anterior and posterior ocelli (Fig. <xref ref-type="fig" rid="F1">3</xref>); interocellar area with micro-punctures; occipital carina developed laterally and weak dorsally (Fig. <xref ref-type="fig" rid="F1">3</xref>); cephalic fovea well developed and with two pits, total width of two pits distinctly shorter than distance between posterior ocelli (Fig. <xref ref-type="fig" rid="F1">3</xref>); punctures of vertex sparse, interspaces between punctures longer than diameters.</p><p><bold><italic>Mesosoma.</italic></bold> Mesosoma with punctures coarser than those on head; anterior vertical face of pronotum medially with fine and transverse striae and two connected elliptical pits at the lower part, and coarsely punctate on sides, pronotal carina complete, dorsal face with coarse and dense punctures, interspaces between punctures less than diameters (Fig. <xref ref-type="fig" rid="F1">4</xref>); mesoscutum with dense punctures, punctures just sparser than those of pronotum; mesepisternum with reticulate punctures; tegula with broad posterior lobe (Fig. <xref ref-type="fig" rid="F1">9</xref>); scutellum coarsely punctate medially and denser anteriorly and posteriorly; metanotum without tubercles, with horizontal dorsal face and vertical posterior face, the latter weakly convex in lateral view; propodeum short, both dorsal and lateral faces with coarse and reticulate punctures, posterior face almost vertical, broadly and shallowly depressed, and with distinct transverse striae and a longitudinal median carina (Fig. <xref ref-type="fig" rid="F1">7</xref>), lateral surface largely striate; second recurrent vein of fore wing separated from first recurrent one, and arched in the middle (Fig. <xref ref-type="fig" rid="F1">5</xref>).</p><p><bold><italic>Metasoma.</italic></bold> Tergum I short, 1.9× as wide as long in dorsal view, slightly narrower than (0.9×) tergum II, both terga I and II with sparse punctures, interspaces more than diameters; tergum II with apical lamella (Fig. <xref ref-type="fig" rid="F1">6</xref>); sternum II more or less medially depressed at the base; terga and sterna III–VI coriaceous (Figs <xref ref-type="fig" rid="F1">6</xref>, <xref ref-type="fig" rid="F1">8</xref>).</p><p><bold>Male.</bold> Unknown.</p></tp:treatment-sec><tp:treatment-sec sec-type="remarks" id="SECID0EQPAC"><title>Remarks.</title><p>This species is similar to <italic><tp:taxon-name><tp:taxon-name-part taxon-name-part-type="genus" reg="Epsilon">E.</tp:taxon-name-part> <tp:taxon-name-part taxon-name-part-type="species" reg="manasicum">manasicum</tp:taxon-name-part></tp:taxon-name></italic> Girish Kumar &amp; Carpenter, 2014, but it can be distinguished from the latter and other species of the genus by the following characters: total width of two pits on the vertex distinctly less than distance between posterior ocelli (Fig. <xref ref-type="fig" rid="F1">3</xref>), anterior vertical face of pronotum with fine and transverse striae and two connected elliptical pits medially (Fig. <xref ref-type="fig" rid="F1">4</xref>), second recurrent vein of second submarginal cell separated from first recurrent one and arched in the middle (second recurrent vein of fore wing almost connected with first recurrent vein and rather arched in <italic><tp:taxon-name><tp:taxon-name-part taxon-name-part-type="genus" reg="Epsilon">E.</tp:taxon-name-part> <tp:taxon-name-part taxon-name-part-type="species" reg="manasicum">manasicum</tp:taxon-name-part></tp:taxon-name></italic>) (Fig. <xref ref-type="fig" rid="F1">5</xref>), and posterior face of propodeum with distinct transverse striae (Fig. <xref ref-type="fig" rid="F1">7</xref>).</p></tp:treatment-sec><tp:treatment-sec sec-type="distribution" id="SECID0E4AAE"><title>Distribution.</title><p>China (Zhejiang).</p></tp:treatment-sec><tp:treatment-sec sec-type="etymology" id="SECID0ECBAE"><title>Etymology.</title><p>The specific name <italic><tp:taxon-name><tp:taxon-name-part taxon-name-part-type="genus" reg="Epsilon"/><tp:taxon-name-part taxon-name-part-type="species" reg="similimanasicum">similimanasicum</tp:taxon-name-part></tp:taxon-name></italic> is named after the similar species <italic><tp:taxon-name><tp:taxon-name-part taxon-name-part-type="genus" reg="Epsilon">E.</tp:taxon-name-part> <tp:taxon-name-part taxon-name-part-type="species" reg="manasicum">manasicum</tp:taxon-name-part></tp:taxon-name></italic>, combined with the Latin word <italic>similis</italic> (= similar).</p><fig id="F1" position="float" orientation="portrait"><object-id xmlns:xlink="http://www.w3.org/1999/xlink" content-type="doi" xlink:type="simple">10.3897/zookeys.910.35846.figures1-9</object-id><object-id xmlns:xlink="http://www.w3.org/1999/xlink" content-type="arpha" xlink:type="simple">4EBFF930-5474-5C77-92C3-1ABF4A3FCB46</object-id><label>Figures 1–9.</label><caption><p>Female of <italic><tp:taxon-name><tp:taxon-name-part taxon-name-part-type="genus" reg="Epsilon">Epsilon</tp:taxon-name-part> <tp:taxon-name-part taxon-name-part-type="species" reg="similimanasicum">similimanasicum</tp:taxon-name-part></tp:taxon-name></italic> sp. nov. <bold>1</bold> Habitus (dorsal view) <bold>2</bold> clypeus <bold>3</bold> head (dorsal view) <bold>4</bold> anterior face of pronotum <bold>5</bold> wings <bold>6</bold> metasoma (dorsal view) <bold>7</bold> metanotum and propodeum <bold>8</bold> metasoma (ventral view) <bold>9</bold> tegula.</p></caption><graphic xmlns:xlink="http://www.w3.org/1999/xlink" xlink:href="zookeys-910-131-g001.jpg" position="float" orientation="portrait" xlink:type="simple" id="oo_378229.jpg"><uri content-type="original_file" xlink:type="simple">https://binary.pensoft.net/fig/378229</uri></graphic></fig></tp:treatment-sec></tp:taxon-treatment>
