# Supplementary material for: Taxonomy of the genus Epsilon from China, with a new species and an updated key to the Oriental species (Hymenoptera, Vespidae, Eumeninae)
Source: Zookeys. 2020 Feb 10;910:131–42. doi: 10.3897/zookeys.910.35846 (PMC7026196; doi:10.3897/zookeys.910.35846)
Supplement: XML Treatment for Epsilon fujianense [file zookeys.910.35846-treatment3.xml]

<!DOCTYPE tp:taxon-treatment
  PUBLIC "-//TaxonX//DTD Taxonomic Treatment Publishing DTD v0 20100105//EN" "tax-treatment-NSO.dtd">
<tp:taxon-treatment xmlns:tp="http://www.plazi.org/taxpub"><tp:treatment-meta><kwd-group><label>Taxon classification</label><kwd><named-content xmlns:xlink="http://www.w3.org/1999/xlink" content-type="kingdom">Animalia</named-content></kwd><kwd><named-content xmlns:xlink="http://www.w3.org/1999/xlink" content-type="order">Hymenoptera</named-content></kwd><kwd><named-content xmlns:xlink="http://www.w3.org/1999/xlink" content-type="family">Vespidae</named-content></kwd></kwd-group><mixed-citation publication-type="journal"><person-group><name><surname>Zhang</surname><given-names>Xue</given-names></name><name><surname>Chen</surname><given-names>Bin</given-names></name><name><surname>Li</surname><given-names>Ting-Jing</given-names></name></person-group><article-title>Taxonomy of the genus <italic><tp:taxon-name><tp:taxon-name-part taxon-name-part-type="genus" reg="Epsilon">Epsilon</tp:taxon-name-part></tp:taxon-name></italic> from China, with a new species and an updated key to the Oriental species (<tp:taxon-name><tp:taxon-name-part taxon-name-part-type="order">Hymenoptera</tp:taxon-name-part></tp:taxon-name>, <tp:taxon-name><tp:taxon-name-part taxon-name-part-type="family">Vespidae</tp:taxon-name-part></tp:taxon-name>, <tp:taxon-name><tp:taxon-name-part taxon-name-part-type="subfamily">Eumeninae</tp:taxon-name-part></tp:taxon-name>)</article-title><source>Zookeys</source><day>10</day><month>2</month><year>2020</year><volume>910</volume><fpage>131</fpage><lpage>142</lpage><pub-id pub-id-type="doi">10.3897/zookeys.910.35846</pub-id></mixed-citation></tp:treatment-meta><tp:nomenclature><tp:taxon-name><object-id xmlns:xlink="http://www.w3.org/1999/xlink" content-type="arpha" xlink:type="simple">541755A1-3E49-572D-8923-E5095AC281AD</object-id>
            <tp:taxon-name-part taxon-name-part-type="genus" reg="Epsilon">Epsilon</tp:taxon-name-part>
            <tp:taxon-name-part taxon-name-part-type="species" reg="fujianense">fujianense</tp:taxon-name-part>
          </tp:taxon-name><tp:taxon-authority>Lee, 1981</tp:taxon-authority><xref ref-type="fig" rid="F2">Figures 10–21</xref><tp:nomenclature-citation-list><tp:nomenclature-citation><tp:taxon-name>
                <tp:taxon-name-part taxon-name-part-type="genus" reg="Epsilon">Epsilon</tp:taxon-name-part> <tp:taxon-name-part taxon-name-part-type="species" reg="fujianense">fujianense</tp:taxon-name-part></tp:taxon-name><comment><xref ref-type="bibr" rid="B10">Lee 1981</xref>: 198; <xref ref-type="bibr" rid="B23">Yeh and Lu 2007</xref>: 83–90; <xref ref-type="bibr" rid="B16">Tan et al. 2018</xref>: 109–149.</comment></tp:nomenclature-citation></tp:nomenclature-citation-list></tp:nomenclature><tp:treatment-sec sec-type="material" id="SECID0EKFAE"><title>Material examined.</title><p>1♂, China, Guizhou Prov., Kaili Mountain, Fangxiang Town, Fangxiang Village, <named-content xmlns:xlink="http://www.w3.org/1999/xlink" content-type="dwc:verbatimCoordinates" xlink:type="simple"><named-content content-type="geo-json" specific-use="{&#34;type&#34;:&#34;Point&#34;,&#34;coordinates&#34;:[108.279167,26.439444]}" id="NCID0ETFAE" xlink:type="simple">26°26'22"N, 108°16'45"E</named-content></named-content>, 890 m, 24.VI.2015, Zhenxia Ma &amp; Pan Huang leg.; 1♂, China, Fujian Prov., Wuyishan City, Yangzhuang Town, East Village, <named-content xmlns:xlink="http://www.w3.org/1999/xlink" content-type="dwc:verbatimCoordinates" xlink:type="simple"><named-content content-type="geo-json" specific-use="{&#34;type&#34;:&#34;Point&#34;,&#34;coordinates&#34;:[117.982222,27.825833]}" id="NCID0E1FAE" xlink:type="simple">27°49'33"N, 117°58'56"E</named-content></named-content>, 278 m, 26.VI.2014, Tingjing Li leg.; 1♂, China, Jiangxi Prov., Xinganshan, <named-content xmlns:xlink="http://www.w3.org/1999/xlink" content-type="dwc:verbatimCoordinates" xlink:type="simple"><named-content content-type="geo-json" specific-use="{&#34;type&#34;:&#34;Point&#34;,&#34;coordinates&#34;:[117.908611,29.127222]}" id="NCID0ECGAE" xlink:type="simple">29°7'38"N, 117°54'31"E</named-content></named-content>, 223 m, 21.VI.2013, Michael Staab leg.; 1♂, China, Zhejiang Prov., Gutianshan, <named-content xmlns:xlink="http://www.w3.org/1999/xlink" content-type="dwc:verbatimCoordinates" xlink:type="simple"><named-content content-type="geo-json" specific-use="{&#34;type&#34;:&#34;Point&#34;,&#34;coordinates&#34;:[118.134722,29.214722]}" id="NCID0EKGAE" xlink:type="simple">29°12'53"N, 118°8'5"E</named-content></named-content>, 366 m, 19.IV.2013, Michael Staab leg.; 1♀1♂, China, Guangxi Prov., Cenxi City, Malu Town, Lingyao Village, <named-content xmlns:xlink="http://www.w3.org/1999/xlink" content-type="dwc:verbatimCoordinates" xlink:type="simple"><named-content content-type="geo-json" specific-use="{&#34;type&#34;:&#34;Point&#34;,&#34;coordinates&#34;:[110.802778,22.882778]}" id="NCID0ESGAE" xlink:type="simple">22°52'58"N, 110°48'10"E</named-content></named-content>, 69 m, 10.VI.2016, Zhenxia Ma leg.; 1♂, China, Jiangxi Prov., Xinganshan, <named-content xmlns:xlink="http://www.w3.org/1999/xlink" content-type="dwc:verbatimCoordinates" xlink:type="simple"><named-content content-type="geo-json" specific-use="{&#34;type&#34;:&#34;Point&#34;,&#34;coordinates&#34;:[117.910000,29.124444]}" id="NCID0E1GAE" xlink:type="simple">29°7'28"N, 117°54'36"E</named-content></named-content>, 246 m, 6.VI.2013, Michael Staab leg.; 1♂, China, Jiangxi Prov., Xinganshan, <named-content xmlns:xlink="http://www.w3.org/1999/xlink" content-type="dwc:verbatimCoordinates" xlink:type="simple"><named-content content-type="geo-json" specific-use="{&#34;type&#34;:&#34;Point&#34;,&#34;coordinates&#34;:[117.929444,27.820278]}" id="NCID0ECHAE" xlink:type="simple">27°49'13"N, 117°55'46"E</named-content></named-content>, 86 m, 19.IX.2015, Michael Staab leg.; 1♂, China, Chongqing Prov., Youyang County, Banqiao Town, Shuangqiao Village, <named-content xmlns:xlink="http://www.w3.org/1999/xlink" content-type="dwc:verbatimCoordinates" xlink:type="simple"><named-content content-type="geo-json" specific-use="{&#34;type&#34;:&#34;Point&#34;,&#34;coordinates&#34;:[108.823611,28.877222]}" id="NCID0EKHAE" xlink:type="simple">28°52'38"N, 108°49'25"E</named-content></named-content>, 804 m, 13.VII.2012, Cheng Yang leg.; 2♂♂, China, Jiangxi Prov., Xinganshan, <named-content xmlns:xlink="http://www.w3.org/1999/xlink" content-type="dwc:verbatimCoordinates" xlink:type="simple"><named-content content-type="geo-json" specific-use="{&#34;type&#34;:&#34;Point&#34;,&#34;coordinates&#34;:[117.929444,27.820278]}" id="NCID0ESHAE" xlink:type="simple">27°49'13"N, 117°55'46"E</named-content></named-content>, 86 m, 3.VII.2015, Felix Fornoff leg.; 1♂, China, Guizhou Prov., Tongren City, Jiangkou County, Heiwan Village, <named-content xmlns:xlink="http://www.w3.org/1999/xlink" content-type="dwc:verbatimCoordinates" xlink:type="simple"><named-content content-type="geo-json" specific-use="{&#34;type&#34;:&#34;Point&#34;,&#34;coordinates&#34;:[108.774722,27.844167]}" id="NCID0E1HAE" xlink:type="simple">27°50'39"N, 108°46'29"E</named-content></named-content>, 536 m, 28.VI.2015, Zhenxia Ma leg.; 1♂, China, Jiangxi Prov., Xinganshan, <named-content xmlns:xlink="http://www.w3.org/1999/xlink" content-type="dwc:verbatimCoordinates" xlink:type="simple"><named-content content-type="geo-json" specific-use="{&#34;type&#34;:&#34;Point&#34;,&#34;coordinates&#34;:[117.929444,27.820278]}" id="NCID0ECIAE" xlink:type="simple">27°49'13"N, 117°55'46"E</named-content></named-content>, 86 m, 14.VII.2015, Felix Fornoff leg.; 1♂, China, Jiangxi Prov., Xinganshan, <named-content xmlns:xlink="http://www.w3.org/1999/xlink" content-type="dwc:verbatimCoordinates" xlink:type="simple"><named-content content-type="geo-json" specific-use="{&#34;type&#34;:&#34;Point&#34;,&#34;coordinates&#34;:[117.929444,27.820278]}" id="NCID0EKIAE" xlink:type="simple">27°49'13"N, 117°55'46"E</named-content></named-content>, 86 m, 13.VII.2015, Felix Fornoff leg.; 1♀, China, Guizhou Prov., Jiangkou County, <named-content xmlns:xlink="http://www.w3.org/1999/xlink" content-type="dwc:verbatimCoordinates" xlink:type="simple"><named-content content-type="geo-json" specific-use="{&#34;type&#34;:&#34;Point&#34;,&#34;coordinates&#34;:[108.828889,27.685556]}" id="NCID0ESIAE" xlink:type="simple">27°41'8"N, 108°49'44"E</named-content></named-content>, 437 m, 1.XI.2018, Zhenkun Hu leg.; 1♀, China, Jiangxi Prov., Xinganshan, <named-content xmlns:xlink="http://www.w3.org/1999/xlink" content-type="dwc:verbatimCoordinates" xlink:type="simple"><named-content content-type="geo-json" specific-use="{&#34;type&#34;:&#34;Point&#34;,&#34;coordinates&#34;:[117.929444,27.820278]}" id="NCID0E1IAE" xlink:type="simple">27°49'13"N, 117°55'46"E</named-content></named-content>, 86 m, 11.VII.2015, Felix Fornoff leg.; 1♀, China, Zhejiang Prov., Gutianshan, <named-content xmlns:xlink="http://www.w3.org/1999/xlink" content-type="dwc:verbatimCoordinates" xlink:type="simple"><named-content content-type="geo-json" specific-use="{&#34;type&#34;:&#34;Point&#34;,&#34;coordinates&#34;:[118.134722,29.214722]}" id="NCID0ECJAE" xlink:type="simple">29°12'53"N, 118°8'5"E</named-content></named-content>, 366 m, 4.V.2013, Michael Staab leg.; 1♀, China, Anhui Prov., Liuanhuoshan County, Yuer Town, <named-content xmlns:xlink="http://www.w3.org/1999/xlink" content-type="dwc:verbatimCoordinates" xlink:type="simple"><named-content content-type="geo-json" specific-use="{&#34;type&#34;:&#34;Point&#34;,&#34;coordinates&#34;:[116.262500,31.231389]}" id="NCID0EKJAE" xlink:type="simple">31°13'53"N, 116°15'45"E</named-content></named-content>, 98.4 m, 26.VII.2016, Yan Peng leg.; 2♀♀, China, Jiangxi Prov., Xinganshan, <named-content xmlns:xlink="http://www.w3.org/1999/xlink" content-type="dwc:verbatimCoordinates" xlink:type="simple"><named-content content-type="geo-json" specific-use="{&#34;type&#34;:&#34;Point&#34;,&#34;coordinates&#34;:[117.929444,27.820278]}" id="NCID0ESJAE" xlink:type="simple">27°49'13"N, 117°55'46"E</named-content></named-content>, 86 m, 3.VI.2015, Felix Fornoff leg.; 1♀, China, Guangdong Prov., Lianxian County, Dongshan Mountain, 7.IX.1992, Jing Wang leg.; 1♀, China, Zhejiang Prov., Gutianshan, <named-content xmlns:xlink="http://www.w3.org/1999/xlink" content-type="dwc:verbatimCoordinates" xlink:type="simple"><named-content content-type="geo-json" specific-use="{&#34;type&#34;:&#34;Point&#34;,&#34;coordinates&#34;:[118.149722,29.242500]}" id="NCID0E1JAE" xlink:type="simple">29°14'33"N, 118°8'59"E</named-content></named-content>, 309 m, 16.VII.2012, Michael Staab leg.; 1♂, China, Jiangxi Prov., Xinganshan, <named-content xmlns:xlink="http://www.w3.org/1999/xlink" content-type="dwc:verbatimCoordinates" xlink:type="simple"><named-content content-type="geo-json" specific-use="{&#34;type&#34;:&#34;Point&#34;,&#34;coordinates&#34;:[117.929444,27.820278]}" id="NCID0ECKAE" xlink:type="simple">27°49'13"N, 117°55'46"E</named-content></named-content>, 86 m, 29.VI.2015, Felix Fornoff leg.</p></tp:treatment-sec><tp:treatment-sec sec-type="diagnosis" id="SECID0EHKAE"><title>Diagnosis.</title><p>Clypeus in female wholly black, in male almost yellow except for apical margin (Figs <xref ref-type="fig" rid="F2">13</xref>, <xref ref-type="fig" rid="F2">15</xref>); cephalic fovea well developed, with two pits; total width of two pits distinctly shorter than distance between posterior ocelli (Fig. <xref ref-type="fig" rid="F2">12</xref>); anterior vertical face of pronotum medially with two separated elliptical depressions and indistinct fine transverse striae, but laterally almost smooth (Fig. <xref ref-type="fig" rid="F2">16</xref>); tegula with broad posterior lobe equal to parategula (Fig. <xref ref-type="fig" rid="F2">17</xref>); metanotum indistinctly faintly bi-dentate, lower vertical surface of metanotum coriaceous (Fig. <xref ref-type="fig" rid="F2">21</xref>); second recurrent vein of second submarginal cell close to first recurrent one, and nearly straight (Fig. <xref ref-type="fig" rid="F2">14</xref>); posterior surface of propodeum with few fine transverse striae and a median longitudinal carina (Fig. <xref ref-type="fig" rid="F2">21</xref>); tergum II with small or medium punctures, distances between punctures greater than diameters, and with short apical lamella (Fig. <xref ref-type="fig" rid="F2">20</xref>).</p></tp:treatment-sec><tp:treatment-sec sec-type="distribution" id="SECID0ERLAE"><title>Distribution.</title><p>China (Zhejiang, Anhui, Jiangxi, Guangdong, Guangxi, Chongqing, Guizhou).</p><fig id="F2" position="float" orientation="portrait"><object-id xmlns:xlink="http://www.w3.org/1999/xlink" content-type="doi" xlink:type="simple">10.3897/zookeys.910.35846.figures10-21</object-id><object-id xmlns:xlink="http://www.w3.org/1999/xlink" content-type="arpha" xlink:type="simple">DCB68DCC-03B3-5AF6-B0B5-F7128F244F93</object-id><label>Figures 10–21.</label><caption><p><italic><tp:taxon-name><tp:taxon-name-part taxon-name-part-type="genus" reg="Epsilon">Epsilon</tp:taxon-name-part> <tp:taxon-name-part taxon-name-part-type="species" reg="fujianense">fujianense</tp:taxon-name-part></tp:taxon-name></italic> Lee, 1981 <bold>10, 12–14, 17, 21</bold> female <bold>11, 15, 16, 18–20</bold> male <bold>10</bold> habitus (dorsal view) <bold>11</bold> habitus (dorsal view) <bold>12</bold> head (dorsal view) <bold>13</bold> clypeus <bold>14</bold> wings <bold>15</bold> clypeus <bold>16</bold> anterior face of pronotum <bold>17</bold> tegula <bold>18</bold> antennal flagellomeres II–XI <bold>19</bold> metasoma (ventral view) <bold>20</bold> metasoma (dorsal view) <bold>21</bold> metanotum and propodeum.</p></caption><graphic xmlns:xlink="http://www.w3.org/1999/xlink" xlink:href="zookeys-910-131-g002.jpg" position="float" orientation="portrait" xlink:type="simple" id="oo_378230.jpg"><uri content-type="original_file" xlink:type="simple">https://binary.pensoft.net/fig/378230</uri></graphic></fig></tp:treatment-sec><ref-list><ref id="B10"><mixed-citation xmlns:xlink="http://www.w3.org/1999/xlink" xlink:type="simple"><person-group><name name-style="western"><surname>Lee</surname><given-names>TS</given-names></name></person-group> (<year>1981</year>) Remarks on some <tp:taxon-name><tp:taxon-name-part taxon-name-part-type="superfamily">Vespoidea</tp:taxon-name-part></tp:taxon-name> (<tp:taxon-name><tp:taxon-name-part taxon-name-part-type="order">Hymenoptera</tp:taxon-name-part></tp:taxon-name>) from Fujian, with description of a new species. Wuyi Science Journal (1): 197–199.</mixed-citation></ref><ref id="B23"><mixed-citation xmlns:xlink="http://www.w3.org/1999/xlink" xlink:type="simple"><person-group><name name-style="western"><surname>Yeh</surname><given-names>WC</given-names></name><name name-style="western"><surname>Lu</surname><given-names>SS</given-names></name></person-group> (<year>2007</year>) <article-title>New records of three potter wasps (<tp:taxon-name><tp:taxon-name-part taxon-name-part-type="order">Hymenoptera</tp:taxon-name-part></tp:taxon-name>: <tp:taxon-name><tp:taxon-name-part taxon-name-part-type="family">Vespidae</tp:taxon-name-part></tp:taxon-name>: <tp:taxon-name><tp:taxon-name-part taxon-name-part-type="subfamily">Eumeninae</tp:taxon-name-part></tp:taxon-name>) from Taiwan.</article-title><source>Formosan Entomologist</source><volume>27</volume>(<issue>1</issue>): <fpage>83</fpage>–<lpage>90</lpage>.</mixed-citation></ref><ref id="B16"><mixed-citation xmlns:xlink="http://www.w3.org/1999/xlink" xlink:type="simple"><person-group><name name-style="western"><surname>Tan</surname><given-names>JL</given-names></name><name name-style="western"><surname>Carpenter</surname><given-names>JM</given-names></name><name name-style="western"><surname>Achterberg</surname><given-names>CV</given-names></name></person-group> (<year>2018</year>) <article-title>An illustrated key to the genera of <tp:taxon-name><tp:taxon-name-part taxon-name-part-type="subfamily">Eumeninae</tp:taxon-name-part></tp:taxon-name> from China, with a checklist of species (<tp:taxon-name><tp:taxon-name-part taxon-name-part-type="order">Hymenoptera</tp:taxon-name-part></tp:taxon-name>: <tp:taxon-name><tp:taxon-name-part taxon-name-part-type="family">Vespidae</tp:taxon-name-part></tp:taxon-name>).</article-title><source>ZooKeys</source><volume>740</volume>(<issue>1</issue>): <fpage>109</fpage>–<lpage>149</lpage>. <ext-link xlink:type="simple" ext-link-type="doi" xlink:href="10.3897/zookeys.740.22654">https://doi.org/10.3897/zookeys.740.22654</ext-link></mixed-citation></ref></ref-list></tp:taxon-treatment>
