# Supplementary material for: Taxonomy of the genus Epsilon from China, with a new species and an updated key to the Oriental species (Hymenoptera, Vespidae, Eumeninae)
Source: Zookeys. 2020 Feb 10;910:131–42. doi: 10.3897/zookeys.910.35846 (PMC7026196; doi:10.3897/zookeys.910.35846)
Supplement: XML Treatment for Epsilon dyscherum [file zookeys.910.35846-treatment4.xml]

<!DOCTYPE tp:taxon-treatment
  PUBLIC "-//TaxonX//DTD Taxonomic Treatment Publishing DTD v0 20100105//EN" "tax-treatment-NSO.dtd">
<tp:taxon-treatment xmlns:tp="http://www.plazi.org/taxpub"><tp:treatment-meta><kwd-group><label>Taxon classification</label><kwd><named-content xmlns:xlink="http://www.w3.org/1999/xlink" content-type="kingdom">Animalia</named-content></kwd><kwd><named-content xmlns:xlink="http://www.w3.org/1999/xlink" content-type="order">Hymenoptera</named-content></kwd><kwd><named-content xmlns:xlink="http://www.w3.org/1999/xlink" content-type="family">Vespidae</named-content></kwd></kwd-group><mixed-citation publication-type="journal"><person-group><name><surname>Zhang</surname><given-names>Xue</given-names></name><name><surname>Chen</surname><given-names>Bin</given-names></name><name><surname>Li</surname><given-names>Ting-Jing</given-names></name></person-group><article-title>Taxonomy of the genus <italic><tp:taxon-name><tp:taxon-name-part taxon-name-part-type="genus" reg="Epsilon">Epsilon</tp:taxon-name-part></tp:taxon-name></italic> from China, with a new species and an updated key to the Oriental species (<tp:taxon-name><tp:taxon-name-part taxon-name-part-type="order">Hymenoptera</tp:taxon-name-part></tp:taxon-name>, <tp:taxon-name><tp:taxon-name-part taxon-name-part-type="family">Vespidae</tp:taxon-name-part></tp:taxon-name>, <tp:taxon-name><tp:taxon-name-part taxon-name-part-type="subfamily">Eumeninae</tp:taxon-name-part></tp:taxon-name>)</article-title><source>Zookeys</source><day>10</day><month>2</month><year>2020</year><volume>910</volume><fpage>131</fpage><lpage>142</lpage><pub-id pub-id-type="doi">10.3897/zookeys.910.35846</pub-id></mixed-citation></tp:treatment-meta><tp:nomenclature><tp:taxon-name><object-id xmlns:xlink="http://www.w3.org/1999/xlink" content-type="arpha" xlink:type="simple">6A213B10-B2E2-50DE-A8B3-C3EF9577DC66</object-id>
            <tp:taxon-name-part taxon-name-part-type="genus" reg="Epsilon">Epsilon</tp:taxon-name-part>
            <tp:taxon-name-part taxon-name-part-type="species" reg="dyscherum">dyscherum</tp:taxon-name-part>
          </tp:taxon-name><tp:taxon-authority>(Saussure, 1852)</tp:taxon-authority><tp:nomenclature-citation-list><tp:nomenclature-citation><tp:taxon-name>
                <tp:taxon-name-part taxon-name-part-type="genus" reg="Odynerus">Odynerus</tp:taxon-name-part> <tp:taxon-name-part taxon-name-part-type="species" reg="dyscherus">dyscherus</tp:taxon-name-part></tp:taxon-name><comment>de Saussure 1853: 175.</comment></tp:nomenclature-citation><tp:nomenclature-citation><tp:taxon-name>
                <tp:taxon-name-part taxon-name-part-type="genus" reg="Odynerus">Odynerus</tp:taxon-name-part> <tp:taxon-name-part taxon-name-part-type="species" reg="xanthozonatus">xanthozonatus</tp:taxon-name-part></tp:taxon-name><comment><xref ref-type="bibr" rid="B21">Williams 1928</xref>: 80, 82, 99; <xref ref-type="bibr" rid="B17">van der Vecht 1937</xref>: 290.</comment></tp:nomenclature-citation><tp:nomenclature-citation><tp:taxon-name>
                <tp:taxon-name-part taxon-name-part-type="genus" reg="Epsilon">Epsilon</tp:taxon-name-part> <tp:taxon-name-part taxon-name-part-type="species" reg="dyscherus">dyscherus</tp:taxon-name-part></tp:taxon-name><comment><xref ref-type="bibr" rid="B6">Gusenleitner 1996</xref>: 42; <xref ref-type="bibr" rid="B11">Li et al. 2019</xref>: 145, 147.</comment></tp:nomenclature-citation></tp:nomenclature-citation-list></tp:nomenclature><tp:treatment-sec sec-type="material" id="SECID0ECQAE"><title>Material examined.</title><p>1♀, China, Hong Kong, Ping Shan Chai, hand net, 30.v.2015, UTM: 50Q KK 106883, 140 m, ref.: 0546.B.Hy.2, Christophe Barthélémy, leg.</p></tp:treatment-sec><tp:treatment-sec sec-type="diagnosis" id="SECID0EHQAE"><title>Diagnosis.</title><p>Clypeus almost black, shallowly emarginated at apex, apical width about 1/3 of clypeal width; ocelli small, much less than distance between anterior and posterior ocelli; interocellar area with dense coarse punctures in female; parategula board basally; tergum II with punctures, interspaces between punctures generally greater than diameters, and with short apical lamella; figures as figs 68–70 in <xref ref-type="bibr" rid="B11">Li et al (2019)</xref>.</p></tp:treatment-sec><tp:treatment-sec sec-type="distribution" id="SECID0ERQAE"><title>Distribution.</title><p>China (Hong Kong); Philippines.</p></tp:treatment-sec><ref-list><ref id="B21"><mixed-citation xmlns:xlink="http://www.w3.org/1999/xlink" xlink:type="simple"><person-group><name name-style="western"><surname>Williams</surname><given-names>FX</given-names></name></person-group> (<year>1928</year>) <article-title>The natural history of a Philippine nipa house with descriptions of new wasps.</article-title><source>Philippine Journal of Science, Manila</source><volume>35</volume>: <fpage>53</fpage>–<lpage>118</lpage>.</mixed-citation></ref><ref id="B17"><mixed-citation xmlns:xlink="http://www.w3.org/1999/xlink" xlink:type="simple"><person-group><name name-style="western"><surname>Van der Vecht</surname><given-names>J</given-names></name></person-group> (<year>1937</year>) <article-title>Descriptions and records of oriental and Papuan solitary <tp:taxon-name><tp:taxon-name-part taxon-name-part-type="family">Vespidae</tp:taxon-name-part></tp:taxon-name> (<tp:taxon-name><tp:taxon-name-part taxon-name-part-type="order">Hymenoptera</tp:taxon-name-part></tp:taxon-name>). Treubia, Buitenzorg.</article-title><volume>16</volume>: <fpage>261</fpage>–<lpage>293</lpage>.</mixed-citation></ref><ref id="B6"><mixed-citation xmlns:xlink="http://www.w3.org/1999/xlink" xlink:type="simple"><person-group><name name-style="western"><surname>Gusenleitner</surname><given-names>J</given-names></name></person-group> (<year>1996</year>) <article-title>The <tp:taxon-name><tp:taxon-name-part taxon-name-part-type="family">Eumenidae</tp:taxon-name-part></tp:taxon-name> of the Oriental region (<tp:taxon-name><tp:taxon-name-part taxon-name-part-type="order">Hymenoptera</tp:taxon-name-part></tp:taxon-name>: <tp:taxon-name><tp:taxon-name-part taxon-name-part-type="superfamily">Vespoidea</tp:taxon-name-part></tp:taxon-name>).</article-title><source>Linzer Biologische Beiträege</source><volume>28</volume>(<issue>1</issue>): <fpage>39</fpage>–<lpage>56</lpage>.</mixed-citation></ref><ref id="B11"><mixed-citation xmlns:xlink="http://www.w3.org/1999/xlink" xlink:type="simple"><person-group><name name-style="western"><surname>Li</surname><given-names>TJ</given-names></name><name name-style="western"><surname>Barthélémy</surname><given-names>C</given-names></name><name name-style="western"><surname>Carpenter</surname><given-names>JM</given-names></name></person-group> (<year>2019</year>) <article-title>The <tp:taxon-name><tp:taxon-name-part taxon-name-part-type="subfamily">Eumeninae</tp:taxon-name-part></tp:taxon-name> (<tp:taxon-name><tp:taxon-name-part taxon-name-part-type="order">Hymenoptera</tp:taxon-name-part></tp:taxon-name>, <tp:taxon-name><tp:taxon-name-part taxon-name-part-type="family">Vespidae</tp:taxon-name-part></tp:taxon-name>) of Hong Kong (China), with description of two new species, two new synonymies and a key to the known taxa.</article-title><source>Journal of <tp:taxon-name><tp:taxon-name-part taxon-name-part-type="order">Hymenoptera</tp:taxon-name-part></tp:taxon-name> Research</source><volume>72</volume>: <fpage>127</fpage>–<lpage>176</lpage>. <ext-link xlink:type="simple" ext-link-type="doi" xlink:href="10.3897/jhr.72.37691">https://doi.org/10.3897/jhr.72.37691</ext-link></mixed-citation></ref></ref-list></tp:taxon-treatment>
