# Supplementary material for: Taxonomy of the genus Epsilon from China, with a new species and an updated key to the Oriental species (Hymenoptera, Vespidae, Eumeninae)
Source: Zookeys. 2020 Feb 10;910:131–42. doi: 10.3897/zookeys.910.35846 (PMC7026196; doi:10.3897/zookeys.910.35846)
Supplement: XML Treatment for Pararrhynchium subfistulosum [file zookeys.910.35846-treatment5.xml]

<!DOCTYPE tp:taxon-treatment
  PUBLIC "-//TaxonX//DTD Taxonomic Treatment Publishing DTD v0 20100105//EN" "tax-treatment-NSO.dtd">
<tp:taxon-treatment xmlns:tp="http://www.plazi.org/taxpub"><tp:treatment-meta><kwd-group><label>Taxon classification</label><kwd><named-content xmlns:xlink="http://www.w3.org/1999/xlink" content-type="kingdom">Animalia</named-content></kwd><kwd><named-content xmlns:xlink="http://www.w3.org/1999/xlink" content-type="order">Hymenoptera</named-content></kwd><kwd><named-content xmlns:xlink="http://www.w3.org/1999/xlink" content-type="family">Vespidae</named-content></kwd></kwd-group><mixed-citation publication-type="journal"><person-group><name><surname>Zhang</surname><given-names>Xue</given-names></name><name><surname>Chen</surname><given-names>Bin</given-names></name><name><surname>Li</surname><given-names>Ting-Jing</given-names></name></person-group><article-title>Taxonomy of the genus <italic><tp:taxon-name><tp:taxon-name-part taxon-name-part-type="genus" reg="Epsilon">Epsilon</tp:taxon-name-part></tp:taxon-name></italic> from China, with a new species and an updated key to the Oriental species (<tp:taxon-name><tp:taxon-name-part taxon-name-part-type="order">Hymenoptera</tp:taxon-name-part></tp:taxon-name>, <tp:taxon-name><tp:taxon-name-part taxon-name-part-type="family">Vespidae</tp:taxon-name-part></tp:taxon-name>, <tp:taxon-name><tp:taxon-name-part taxon-name-part-type="subfamily">Eumeninae</tp:taxon-name-part></tp:taxon-name>)</article-title><source>Zookeys</source><day>10</day><month>2</month><year>2020</year><volume>910</volume><fpage>131</fpage><lpage>142</lpage><pub-id pub-id-type="doi">10.3897/zookeys.910.35846</pub-id></mixed-citation></tp:treatment-meta><tp:nomenclature><tp:taxon-name><object-id xmlns:xlink="http://www.w3.org/1999/xlink" content-type="arpha" xlink:type="simple">7E5058FD-EB59-5A0E-B05A-C25F09EB70DA</object-id>
            <tp:taxon-name-part taxon-name-part-type="genus" reg="Pararrhynchium">Pararrhynchium</tp:taxon-name-part>
            <tp:taxon-name-part taxon-name-part-type="species" reg="subfistulosum">subfistulosum</tp:taxon-name-part>
          </tp:taxon-name><tp:taxon-authority>(Wickwar, 1908)</tp:taxon-authority><tp:taxon-status xmlns:xlink="http://www.w3.org/1999/xlink" xlink:type="simple">comb. nov.</tp:taxon-status><xref ref-type="fig" rid="F3">Figures 22–27</xref><tp:nomenclature-citation-list><tp:nomenclature-citation><tp:taxon-name>
                <tp:taxon-name-part taxon-name-part-type="genus" reg="Odynerus">Odynerus</tp:taxon-name-part> <tp:taxon-name-part taxon-name-part-type="species" reg="subfistulosum">subfistulosum</tp:taxon-name-part></tp:taxon-name><comment><xref ref-type="bibr" rid="B20">Wickwar 1908</xref>: 118, 120;</comment></tp:nomenclature-citation><tp:nomenclature-citation><tp:taxon-name>
                <tp:taxon-name-part taxon-name-part-type="genus" reg="Odynerus">Odynerus</tp:taxon-name-part> (<tp:taxon-name-part taxon-name-part-type="subgenus" reg="Stenodyneroides">Stenodyneroides</tp:taxon-name-part>) <tp:taxon-name-part taxon-name-part-type="species" reg="subfistulosum">subfistulosum</tp:taxon-name-part></tp:taxon-name><comment><xref ref-type="bibr" rid="B20">Wickwar 1908</xref>: <xref ref-type="bibr" rid="B2">Giordani Soika 1941</xref>: 249 (notes on female type).</comment></tp:nomenclature-citation><tp:nomenclature-citation><tp:taxon-name>
                <tp:taxon-name-part taxon-name-part-type="genus" reg="Epsilon">Epsilon</tp:taxon-name-part> <tp:taxon-name-part taxon-name-part-type="species" reg="subfistulosum">subfistulosum</tp:taxon-name-part></tp:taxon-name><comment>: Girish <xref ref-type="bibr" rid="B8">Kumar et al. 2014</xref>: 5384.</comment></tp:nomenclature-citation></tp:nomenclature-citation-list></tp:nomenclature><tp:treatment-sec sec-type="material" id="SECID0EZTAE"><title>Material examined.</title><p>1♀, Sri Lanka (Ceylon), deposited in London, type no. 18. 314 (<abbrev xmlns:xlink="http://www.w3.org/1999/xlink" content-type="institution" xlink:title="Natural History Museum, London, Great Britain" id="ABBRID0E6TAE" xlink:type="simple">NHM</abbrev>).</p></tp:treatment-sec><tp:treatment-sec sec-type="remarks" id="SECID0EEUAE"><title>Remarks.</title><p><xref ref-type="bibr" rid="B20">Wickwar (1908)</xref> described this specimen as belonging to the genus <italic><tp:taxon-name><tp:taxon-name-part taxon-name-part-type="genus" reg="Odynerus">Odynerus</tp:taxon-name-part></tp:taxon-name></italic> Latreille. Having examined the same specimen, <xref ref-type="bibr" rid="B2">Giordani Soika (1941)</xref> placed <italic><tp:taxon-name><tp:taxon-name-part taxon-name-part-type="genus" reg="Odynerus">Odynerus</tp:taxon-name-part> <tp:taxon-name-part taxon-name-part-type="species" reg="subfistulosus">subfistulosus</tp:taxon-name-part></tp:taxon-name></italic> in the subgenus <tp:taxon-name><tp:taxon-name-part taxon-name-part-type="genus" reg="Odynerus"/><tp:taxon-name-part taxon-name-part-type="subgenus" reg="Stenodyneroides">Stenodyneroides</tp:taxon-name-part></tp:taxon-name> and then added the following characters: superior carina of propodeum dentiform, tergum I sub-square, basally truncated, slightly wider than long, and its lateral margins parallel, tergum II very slightly longer and slightly wider than tergum I and strongly reflected at the apex. With those characters in mind, we examined the holotype specimen and found that more characters match to those of the genus <italic><tp:taxon-name><tp:taxon-name-part taxon-name-part-type="genus" reg="Pararrhynchium">Pararrhynchium</tp:taxon-name-part></tp:taxon-name></italic>, such as one large cephalic fovea on the vertex (Fig. <xref ref-type="fig" rid="F3">23</xref>), the clypeus coarsely punctate and more or less emarginated at apex (Fig. <xref ref-type="fig" rid="F3">24</xref>), the scutellum and mesoscutum ﬂattened (Fig. <xref ref-type="fig" rid="F3">22</xref>), the propodeum with a superior carina (Fig. <xref ref-type="fig" rid="F3">26</xref>), and tergum I with transverse carina basally (Figs <xref ref-type="fig" rid="F3">25</xref>, <xref ref-type="fig" rid="F3">26</xref>). Therefore, we suggest that <italic><tp:taxon-name><tp:taxon-name-part taxon-name-part-type="genus" reg="Odynerus">Odynerus</tp:taxon-name-part> <tp:taxon-name-part taxon-name-part-type="species" reg="subfistulosum">subfistulosum</tp:taxon-name-part></tp:taxon-name></italic> Wickwar, 1908 should be transferred to the genus <italic><tp:taxon-name><tp:taxon-name-part taxon-name-part-type="genus" reg="Pararrhynchium">Pararrhynchium</tp:taxon-name-part></tp:taxon-name></italic>.</p></tp:treatment-sec><tp:treatment-sec sec-type="distribution" id="SECID0E5WAE"><title>Distribution.</title><p>Sri Lanka.</p><fig id="F3" position="float" orientation="portrait"><object-id xmlns:xlink="http://www.w3.org/1999/xlink" content-type="doi" xlink:type="simple">10.3897/zookeys.910.35846.figures22-27</object-id><object-id xmlns:xlink="http://www.w3.org/1999/xlink" content-type="arpha" xlink:type="simple">CB279951-7C3C-542F-8E44-2981E4A339B3</object-id><label>Figures 22–27.</label><caption><p><italic><tp:taxon-name><tp:taxon-name-part taxon-name-part-type="genus" reg="Pararrhynchium">Pararrhynchium</tp:taxon-name-part> <tp:taxon-name-part taxon-name-part-type="species" reg="subfistulosum">subfistulosum</tp:taxon-name-part></tp:taxon-name></italic> (<xref ref-type="bibr" rid="B20">Wickwar 1908</xref>), comb. nov. <bold>22</bold> habitus (dorsal view) <bold>23</bold> head (dorsal view) <bold>24</bold> clypeus <bold>25</bold> metasoma (dorsal view) <bold>26</bold> metanotum and propodeum <bold>27</bold> specimen information.</p></caption><graphic xmlns:xlink="http://www.w3.org/1999/xlink" xlink:href="zookeys-910-131-g003.jpg" position="float" orientation="portrait" xlink:type="simple" id="oo_378231.jpg"><uri content-type="original_file" xlink:type="simple">https://binary.pensoft.net/fig/378231</uri></graphic></fig></tp:treatment-sec><ref-list><ref id="B20"><mixed-citation xmlns:xlink="http://www.w3.org/1999/xlink" xlink:type="simple"><person-group><name name-style="western"><surname>Wickwar</surname><given-names>OS</given-names></name></person-group> (<year>1908</year>) <article-title><tp:taxon-name><tp:taxon-name-part taxon-name-part-type="order">Hymenoptera</tp:taxon-name-part></tp:taxon-name> new to Ceylon, with descriptions of new species.</article-title><source>Spolia Zeylanica</source><volume>5</volume>: <fpage>115</fpage>–<lpage>124</lpage>.</mixed-citation></ref><ref id="B2"><mixed-citation xmlns:xlink="http://www.w3.org/1999/xlink" xlink:type="simple"><person-group><name name-style="western"><surname>Giordani Soika</surname><given-names>A</given-names></name></person-group> (<year>1941</year>) <article-title>Studi sui Vespidi solitari.</article-title><source>Bollettino della Societa Veneziana di Storia Naturale e del Museo Civico di Storia Naturale</source><volume>2</volume>: <fpage>130</fpage>–<lpage>279</lpage>.</mixed-citation></ref><ref id="B8"><mixed-citation xmlns:xlink="http://www.w3.org/1999/xlink" xlink:type="simple"><person-group><name name-style="western"><surname>Kumar</surname><given-names>PG</given-names></name><name name-style="western"><surname>Carpenter</surname><given-names>JM</given-names></name><name name-style="western"><surname>Kishore</surname><given-names>L</given-names></name></person-group> (<year>2014</year>) <article-title>A review of the genus <italic><tp:taxon-name><tp:taxon-name-part taxon-name-part-type="genus">Epsilon</tp:taxon-name-part></tp:taxon-name></italic> De Saussure (<tp:taxon-name><tp:taxon-name-part taxon-name-part-type="order">Hymenoptera</tp:taxon-name-part></tp:taxon-name>: <tp:taxon-name><tp:taxon-name-part taxon-name-part-type="family">Vespidae</tp:taxon-name-part></tp:taxon-name>: <tp:taxon-name><tp:taxon-name-part taxon-name-part-type="subfamily">Eumeninae</tp:taxon-name-part></tp:taxon-name>) from India.</article-title><source>Journal of Threatened Taxa</source><volume>6</volume>(<issue>1</issue>): <fpage>5380</fpage>–<lpage>5385</lpage>. <ext-link xlink:type="simple" ext-link-type="doi" xlink:href="10.11609/JoTT.o3626.5380-5">https://doi.org/10.11609/JoTT.o3626.5380-5</ext-link></mixed-citation></ref></ref-list></tp:taxon-treatment>
